# Supplementary material for: Targeting the ERβ/HER Oncogenic Network in KRAS Mutant Lung Cancer Modulates the Tumor Microenvironment and Is Synergistic with Sequential Immunotherapy
Source: Int J Mol Sci. 2021 Dec 22;23(1):81. doi: 10.3390/ijms23010081 (PMC8745184; doi:10.3390/ijms23010081)
Supplement: Supplementary file 1 [file ijms-23-00081-s001.zip]

Archive with 1 entries (1 files):
- ijms-1422250-supplementary.pdf
